# Supplementary material for: Annoyance Judgment and Measurements of Environmental Noise: A Focus on Italian Secondary Schools
Source: Int J Environ Res Public Health. 2018 Jan 26;15(2):208. doi: 10.3390/ijerph15020208 (PMC5858277; doi:10.3390/ijerph15020208)
Supplement: Supplementary file 1 [file ijerph-15-00208-s001.zip]

Archive with 2 entries (2 files):
- ijerph-254179-Supplementary file.docx
- ijerph-254179-Supplementary file.pdf
